# Supplementary material for: Toward reproducible metabolic tumor volume quantification in endometrial cancer: optimizing [¹⁸F]FDG PET/CT tumor segmentation methods
Source: EJNMMI Res. 2026 May 28;16:87. doi: 10.1186/s13550-026-01412-0 (PMC13230389; doi:10.1186/s13550-026-01412-0)
Supplement: Supplementary file 2 — Supplementary Material 2 [file 13550_2026_1412_MOESM2_ESM.xlsx]

## Sheet: SupplmentaryTable2
		Before ComBAT							After ComBat
		Siemens TruePoint (n = 67)			Siemens Biograph Vision (n = 79)				TruePoint (n = 67)			Vision (n = 79)
MTV thresholds	FDG PET primary tumor metrics	Median	95 % confidence interval		Median	95 % confidence interval		p*	Median	95 % confidence interval		Median	95 % confidence interval		p*
SUV > 2.5	MTV2.5 (ml)	21.3964	16.0673	32.1691	y	12.7838	24.099	0.237953	19.5115	15.3741	27.8753	21.4361	10.389	26.9286	0.288098
	SUVmax	15.3967	13.1816	16.6271	20.1082	16.8672	22.2907	0.00176	18.288	15.2265	19.9886	17.757	15.0456	19.5828	0.90777
	SUV90p	10.2775	8.63531	11.2783	11.8544	10.3061	12.8504	0.0978622	11.449	9.13011	12.8621	10.9436	9.65662	11.7714	0.836653
	SUVmean	5.76263	5.23182	6.14824	6.38545	5.80459	7.32921	0.0449816	6.33633	5.53068	6.92159	5.96571	5.49215	6.73514	0.876724
	SUVmedian	4.81909	4.43924	5.14419	5.44662	4.66211	6.19565	0.0445633	5.3152	4.66823	5.86893	5.0637	4.43961	5.65958	0.876724
	TLG (ml)	132.999	98.2769	218.954	143.387	77.313	192.825	0.562414	134.506	100.299	219.186	143.687	77.6122	193.125	0.520812
SUV > 20% SUVmax	MTV20% (ml)	17.1395	12.8327	21.5145	13.2447	10.3509	16.3219	0.0347843	14.5276	11.2436	17.8636	14.0899	9.60595	18.8578	0.295287
	SUVmax	15.3967	13.1816	16.6271	20.1082	16.8672	22.2907	0.00173663	18.5047	15.1721	20.3559	17.6573	15.0092	19.4405	0.760856
	SUV90p	10.6529	8.66253	12.7176	12.4099	11.005	14.6497	0.0669469	12.0404	9.23928	14.9461	11.3429	10.174	13.2065	0.876724
	SUVmean	6.31899	5.39509	7.20209	8.2144	7.01748	8.82391	0.01063	7.39498	5.95505	8.77135	7.28073	6.311	7.77455	0.917114
	SUVmedian	5.47455	4.56284	6.24332	7.43285	6.28394	8.48711	0.00363657	6.58687	5.03259	7.89747	6.44441	5.53057	7.28296	0.960848
	TLG (ml)	123.129	88.9008	167.255	110.579	71.5958	161.302	0.424185	121.862	88.4379	164.951	112.963	73.6731	164.087	0.498128
SUV > 30% SUVmax	MTV30% (ml)	11.6551	9.09852	14.9036	9.09428	6.10295	11.6507	0.0383038	10.2645	8.2513	12.8225	9.53711	5.33689	13.1267	0.152299
	SUVmax	15.3967	13.1816	16.6271	20.1082	16.8672	22.2907	0.00171354	18.5028	15.1692	20.3545	17.6591	15.0113	19.4422	0.766847
	SUV90p	11.724	9.88275	13.1549	13.1625	12.0636	15.8739	0.0681255	13.1866	10.6692	15.1431	12.1125	11.19	14.3886	0.793971
	SUVmean	7.8104	6.71215	9.10406	9.67041	8.5686	11.1105	0.0170437	9.08417	7.47203	10.9831	8.65682	7.75086	9.84092	0.889122
	SUVmedian	7.28762	6.05499	8.36286	9.29409	8.04548	10.1395	0.0124316	8.60958	6.74663	10.2347	8.22771	7.20869	8.9177	0.926469
	TLG (ml)	102.43	73.3802	136.266	81.2365	59.876	132.656	0.384371	101.73	71.0181	137.502	83.7161	63.4848	132.417	0.693078
SUV > 40% SUVmax	MTV40% (ml)	7.74035	6.28111	9.99112	6.65402	3.90446	8.58235	0.048449	6.88514	5.68982	8.72883	7.2774	3.75905	9.74491	0.230235
	SUVmax	14.9986	13.1604	16.6264	20.1082	16.8672	22.2907	0.00155967	17.9617	15.1972	20.4098	17.6337	14.9854	19.417	0.806109
	SUV90p	12.4808	10.532	13.9478	13.8983	12.5414	16.935	0.0591589	14.0321	11.3909	16.0203	12.8051	11.6628	15.3614	0.836653
	SUVmean	9.15869	7.7827	10.3521	10.742	9.71933	12.7151	0.0226238	10.5696	8.61298	12.2666	9.7091	8.86078	11.3458	0.815243
	SUVmedian	8.70021	7.26252	10.1599	10.3127	9.28412	12.1881	0.0197648	10.1091	8.05147	12.1983	9.27397	8.42235	10.8268	0.833586
	TLG (ml)	80.6715	58.8776	108.597	66.7547	46.1508	97.668	0.331062	77.8043	52.3621	110.405	69.8932	51.4712	97.5328	0.695979
SUV > 50% SUVmax	MTV50% (ml)	4.86234	4.00021	7.02911	3.54671	2.51166	5.10786	0.0175974	4.00399	3.2718	5.84418	4.26501	3.0267	6.13273	0.6557
	SUVmax	14.9986	13.1503	16.6264	20.1082	16.8672	22.2907	0.00162399	17.958	15.1768	20.4075	17.6355	14.9876	19.4186	0.806109
	SUV90p	12.9653	11.046	14.464	14.5988	13.0546	17.4589	0.0425205	14.601	12.0078	16.6259	13.4205	12.1193	15.8306	0.901548
	SUVmean	10.2183	8.8948	11.5401	12.2522	10.8494	14.317	0.0179753	11.7471	9.88516	13.6067	11.0755	9.90829	12.7936	0.806109
	SUVmedian	9.86598	8.65081	11.2508	11.8395	10.7278	13.8171	0.0189511	11.3419	9.6264	13.2969	10.6995	9.77534	12.3433	0.830523
	TLG (ml)	60.7544	44.5573	83.7306	46.8397	30.8784	74.694	0.202532	55.5883	36.027	83.3367	51.3113	37.2673	75.8199	0.466312
SUV > 60% SUVmax	MTV60% (ml)	3.15793	2.33291	4.70569	1.74115	1.1545	2.38203	0.000314332	2.24824	1.55308	3.55235	2.52533	1.81388	3.30254	0.578418
	SUVmax	15.3967	13.1816	16.6271	20.1082	16.8672	22.2907	0.00188126	18.4697	15.1405	20.3191	17.6757	15.027	19.4594	0.757866
	SUV90p	13.8099	12.4958	15.2178	16.114	13.828	18.8616	0.0260981	15.7582	13.9452	17.7004	14.6745	12.761	16.9745	0.839721
	SUVmean	11.4428	9.90748	12.7298	13.9572	12.0168	16.1	0.0116288	13.2751	11.0953	15.1022	12.5474	10.9371	14.3257	0.836653
	SUVmedian	11.2412	9.86194	12.2986	13.5717	11.8071	15.6112	0.01257	13.045	11.0857	14.547	12.2118	10.7476	13.9041	0.836653
	TLG (ml)	40.6772	29.3043	62.0929	27.1678	16.4786	39.886	0.0238155	32.2168	19.7482	55.6957	34.3916	24.5003	46.1606	0.34693
*Mann-Whitney exact U-test comparing FDG PET primary tumor metrics from Siemens TruePoint vs. Siemens Biograph Vision
FDG PET, [18F]fluorodeoxy glucose positron emission tomography; MTV, metbolic tumor volume; SUV, standardized uptake value; TLG, tumor lesion glycolysis; 90p, 90 percentile
